# Supplementary material for: Molecular Cloning and Functional Characterization of Heat Stress-Responsive Superoxide Dismutases in Garlic (Allium sativum L.)
Source: Antioxidants (Basel). 2021 May 20;10(5):815. doi: 10.3390/antiox10050815 (PMC8161062; doi:10.3390/antiox10050815)
Supplement: Supplementary file 1 [file antioxidants-10-00815-s001.zip]

Archive with 1 entries (1 files):
- antioxidants-1217270-supplementary.pdf
